# Supplementary material for: Biochemical and molecular characterization of Campylobacter fetus isolates from bulls subjected to bovine genital campylobacteriosis diagnosis in Spain
Source: BMC Vet Res. 2024 Apr 2;20:131. doi: 10.1186/s12917-024-03970-8 (PMC10985941; doi:10.1186/s12917-024-03970-8)
Supplement: Supplementary file 1 — Additional file 1: Table S1. Differential characteristics of Campylobacter spp. published in The Manual of Diagnostic Tests and Vaccines for Terrestrial Animals: Bovine genital campylobacteriosis; Chapter 3.4.4 [2]. Table S2. Phenotypic and molecular results of C. fetus isolates included in this study. Table S3A. Assessment of the concordance between phenotypic and molecular (PCR) tests for C. fetus subspecies identification. Table S3B. Assessment of the concordance between phenotypic and molecular (PCR) tests for Cfv biovars identification. Table S3C. Assessment of the concordance between molecular (PCR) tests for C. fetus subspecies identification. Table S4. Identification of isolates recovered from bull preputial smegma with morphology and motility resembling Campylobacter used in this study. Table S5. Metadata of all C. fetus isolates used in this study. Table S6. NCBI accession data of the eight C. fetus isolates sequenced in this study. [file 12917_2024_3970_MOESM1_ESM.xlsx]

## Sheet: Overview
See supplementary information file for Tables S1-S6.
Table S1: Differential characteristics of Campylobacter spp. published in The Manual of Diagnostic Tests and Vaccines for Terrestrial Animals: Bovine genital campylobacteriosis; Chapter 3.4.4 [2].
Table S2: Phenotypic and molecular results of C. fetus isolates included in this study.
Table S3A: Assessment of the concordance between phenotypic and molecular (PCR) tests for C. fetus subspecies identification.
Table S3B: Assessment of the concordance between phenotypic and molecular (PCR) tests for Cfv biovars identification.
Table S3C: Assessment of the concordance between molecular (PCR) tests for C. fetus subspecies identification.
Table S4: Identification of isolates recovered from bull preputial smegma with morphology and motility resembling Campylobacter used in this study.
Table S5: Metadata of all C. fetus isolates used in this study.
Table S6: NCBI accession data of the eight C. fetus isolates sequenced in this study.

## Sheet: Table S1
Table S1: Differential characterisics of Campylobacter spp. published in The Manual of Diagnostic Tests and Vaccines for Terrestrial Animals: Bovine genital campylobacteriosis; Chapter 3.4.4 (WOAH, 2021)
	25ºC	42ºC	Oxidase	Catalase	NaCl 3.5%	Glycine 1%	H2S
Cfv	V	V a	+	V	-	-	-
Cff	V	V a	+	+	-	+	+
C. hyointestinalis	-	+	+	+	-	V	nd
C. sputorum	-	+	+	V	+	+	nd
a C. fetus does not belong to the group of thermophilic campylobacters, however, a considerable number of strains of this species grow at 42°C.
V; variable results
nd; Not determined
Cff; Camylobacter fetus subsp fetus, Cfv; Camylobacter fetus subsp. venerealis, Cfvi; Camylobacter fetus subsp. venerealis bv. intermedius

## Sheet: Table S2
Table S2: Phenotypic and molecular results of C. fetus isolates included in this study.
	Biochemical tests								PCR-1 d			PCR-2 e			PCR-3 f
Sample	42ºC	Oxidase	Catalase	H₂S 72h a	H₂S 5 days b	Glycine 1%	NaCl 3.5%	Results c	nahE	ISC1	Results	nahE	ISC2	Results	714 bp	310 bp	Results
Cfv ATCC 25922	-	+	+	-	-	-	-	Cfv	+	+	Cfv	+	+	Cfv	-	+	Cfv
Cfvi3	-	+	+	-	+	+	-	Cff	+	+	Cfv	+	+	Cfv	+	-	Cfvi
Cff1	+	+	+	-	+	+	-	Cff	+	-	Cff	+	-	Cff	nd	nd	nd
Cff2	+	+	+	-	-	+	-	Cff	+	-	Cff	+	-	Cff	nd	nd	nd
Cff C0075	+	+	+	-	-	+	-	Cff	+	-	Cff	+	-	Cff	nd	nd	nd
Cff C0011	+	+	+	+	+	+	-	Cff	+	-	Cff	+	-	Cff	nd	nd	nd
Cff C0023	+	+	+	+	+	+	-	Cff	+	-	Cff	+	-	Cff	nd	nd	nd
Cff C0024	+	+	+	+	+	+	-	Cff	+	-	Cff	+	-	Cff	nd	nd	nd
Cff C0037	+	+	+	+	+	+	-	Cff	+	-	Cff	+	-	Cff	nd	nd	nd
Cff C0048	+	+	+	+	+	+	-	Cff	+	-	Cff	+	-	Cff	nd	nd	nd
Cff C0054	+	+	+	+	+	+	-	Cff	+	-	Cff	+	-	Cff	nd	nd	nd
Cff C0173	+	+	+	+	+	+	-	Cff	+	-	Cff	+	-	Cff	nd	nd	nd
Cff C0228	+	+	+	+	+	+	-	Cff	+	-	Cff	+	-	Cff	nd	nd	nd
C. hyo hyo	+	+	-	nd	nd	+	-	non-C. fetus	-	-	non-C. fetus	-	+	non-C. fetus	nd	nd	nd
SAL 2	+	+	+	-	-	+	-	Cff	+	-	Cff	+	-	Cff	nd	nd	nd
C1. 54	+	+	+	+	+	+	-	Cff	+	-	Cff	+	-	Cff	nd	nd	nd
C2.39	+	+	+	+	+	+	-	Cff	+	-	Cff	+	-	Cff	nd	nd	nd
C2.6	+	+	+	+	+	+	-	Cff	+	+	Cfv	+	+	Cfv	+	-	Cfvi
C3.10	+	+	+	+	+	+	-	Cff	+	+	Cfv	+	+	Cfv	+	-	Cfvi
C3.4	+	+	+	+	+	+	-	Cff	+	+	Cfv	+	+	Cfv	+	-	Cfvi
C3.46	+	+	+	+	+	+	-	Cff	+	+	Cfv	+	+	Cfv	+	-	Cfvi
C3.52	+	+	+	+	+	+	-	Cff	+	+	Cfv	+	+	Cfv	+	-	Cfvi
SAL 3	+	+	+	+	+	+	-	Cff	+	+	Cfv	+	+	Cfv	+	-	Cfvi
C1. 30	-	+	+	-	-	-	-	Cfv	+	+	Cfv	+	+	Cfv	-	+	Cfv
C1. 49	-	+	+	-	-	-	-	Cfv	+	+	Cfv	+	+	Cfv	-	+	Cfv
C1. 55	-	+	+	-	-	-	-	Cfv	+	+	Cfv	+	+	Cfv	-	+	Cfv
C1. 70	-	+	+	-	-	-	-	Cfv	+	+	Cfv	+	+	Cfv	-	+	Cfv
C2.30	-	+	+	-	-	-	-	Cfv	+	+	Cfv	+	+	Cfv	-	+	Cfv
C3.49	-	+	+	-	-	-	-	Cfv	+	+	Cfv	+	+	Cfv	-	+	Cfv
C1. 43	+	+	+	-	-	-	-	Cfv	+	+	Cfv	+	+	Cfv	+	-	Cfvi
C1. 59	+	+	+	-	-	-	-	Cfv	+	+	Cfv	+	+	Cfv	-	+	Cfv
C1. 84	+	+	+	-	-	-	-	Cfv	+	+	Cfv	+	+	Cfv	-	+	Cfv
C3.5	+	+	+	-	-	-	-	Cfv	+	+	Cfv	+	+	Cfv	+	-	Cfvi
SAL 5	+	+	+	-	-	-	-	Cfv	+	+	Cfv	+	+	Cfv	-	+	Cfv
C1. 41	-	+	+	-	+	-	-	Cfvi	+	+	Cfv	+	+	Cfv	+	-	Cfvi
C1. 56	-	+	+	-	+	-	-	Cfvi	+	+	Cfv	+	+	Cfv	+	-	Cfvi
C2.1	-	+	+	-	+	-	-	Cfvi	+	+	Cfv	+	+	Cfv	+	-	Cfvi
C2.31	-	+	+	-	+	-	-	Cfvi	+	+	Cfv	+	+	Cfv	+	-	Cfvi
C3.63	-	+	+	-	+	-	-	Cfvi	+	+	Cfv	+	+	Cfv	+	-	Cfvi
C1. 32	+	+	+	-	+	-	-	Cfvi	+	+	Cfv	+	+	Cfv	+	-	Cfvi
C1. 67	+	+	+	-	+	-	-	Cfvi	+	+	Cfv	+	+	Cfv	+	-	Cfvi
C1. 75	+	+	+	-	+	-	-	Cfvi	+	+	Cfv	+	+	Cfv	+	-	Cfvi
C1. 24	-	+	+	+	+	-	-	Cfvi	+	+	Cfv	+	+	Cfv	+	-	Cfvi
C1. 65	-	+	+	+	+	-	-	Cfvi	+	+	Cfv	+	+	Cfv	+	-	Cfvi
C1. 69	-	+	+	+	+	-	-	Cfvi	+	+	Cfv	+	+	Cfv	+	-	Cfvi
C1. 73	-	+	+	+	+	-	-	Cfvi	+	+	Cfv	+	+	Cfv	+	-	Cfvi
C1. 85	-	+	+	+	+	-	-	Cfvi	+	+	Cfv	+	+	Cfv	+	-	Cfvi
C1.91	-	+	+	+	+	-	-	Cfvi	+	+	Cfv	+	+	Cfv	+	-	Cfvi
C1.96	-	+	+	+	+	-	-	Cfvi	+	+	Cfv	+	+	Cfv	+	-	Cfvi
C2.12	-	+	+	+	+	-	-	Cfvi	+	+	Cfv	+	+	Cfv	+	-	Cfvi
C2.17	-	+	+	+	+	-	-	Cfvi	+	+	Cfv	+	+	Cfv	+	-	Cfvi
C2.21	-	+	+	+	+	-	-	Cfvi	+	+	Cfv	+	+	Cfv	+	-	Cfvi
C2.32	-	+	+	+	+	-	-	Cfvi	+	+	Cfv	+	+	Cfv	+	-	Cfvi
C2.7	-	+	+	+	+	-	-	Cfvi	+	+	Cfv	+	+	Cfv	+	-	Cfvi
C2.8	-	+	+	+	+	-	-	Cfvi	+	+	Cfv	+	+	Cfv	+	-	Cfvi
C3.6	-	+	+	+	+	-	-	Cfvi	+	+	Cfv	+	+	Cfv	+	-	Cfvi
C1. 40	+	+	+	+	+	-	-	Cfvi	+	+	Cfv	+	+	Cfv	+	-	Cfvi
C1. 58	+	+	+	+	+	-	-	Cfvi	+	+	Cfv	+	+	Cfv	+	-	Cfvi
C1. 60	+	+	+	+	+	-	-	Cfvi	+	+	Cfv	+	+	Cfv	+	-	Cfvi
C1. 76	+	+	+	+	+	-	-	Cfvi	+	+	Cfv	+	+	Cfv	+	-	Cfvi
C1. 87	+	+	+	+	+	-	-	Cfvi	+	+	Cfv	+	+	Cfv	+	-	Cfvi
C1. 88	+	+	+	+	+	-	-	Cfvi	+	+	Cfv	+	+	Cfv	+	-	Cfvi
C1.92	+	+	+	+	+	-	-	Cfvi	+	+	Cfv	+	+	Cfv	+	-	Cfvi
C2.14	+	+	+	+	+	-	-	Cfvi	+	+	Cfv	+	+	Cfv	+	-	Cfvi
C2.15	+	+	+	+	+	-	-	Cfvi	+	+	Cfv	+	+	Cfv	+	-	Cfvi
C2.2	+	+	+	+	+	-	-	Cfvi	+	+	Cfv	+	+	Cfv	+	-	Cfvi
C2.22	+	+	+	+	+	-	-	Cfvi	+	+	Cfv	+	+	Cfv	+	-	Cfvi
C2.3	+	+	+	+	+	-	-	Cfvi	+	+	Cfv	+	+	Cfv	+	-	Cfvi
C2.33	+	+	+	+	+	-	-	Cfvi	+	+	Cfv	+	+	Cfv	+	-	Cfvi
C2.35	+	+	+	+	+	-	-	Cfvi	+	+	Cfv	+	+	Cfv	+	-	Cfvi
C2.36	+	+	+	+	+	-	-	Cfvi	+	+	Cfv	+	+	Cfv	+	-	Cfvi
C2.37	+	+	+	+	+	-	-	Cfvi	+	+	Cfv	+	+	Cfv	+	-	Cfvi
C3.15	+	+	+	+	+	-	-	Cfvi	+	+	Cfv	+	+	Cfv	+	-	Cfvi
C3.17	+	+	+	+	+	-	-	Cfvi	+	+	Cfv	+	+	Cfv	+	-	Cfvi
C3.44	+	+	+	+	+	-	-	Cfvi	+	+	Cfv	+	+	Cfv	+	-	Cfvi
C3.62	+	+	+	+	+	-	-	Cfvi	+	+	Cfv	+	+	Cfv	+	-	Cfvi
SAL 1	+	+	+	+	+	-	-	Cfvi	+	+	Cfv	+	+	Cfv	+	-	Cfvi
SAL 4	+	+	+	+	+	-	-	Cfvi	+	+	Cfv	+	+	Cfv	+	-	Cfvi
Cells coloured in light grey correspond to the contol strains used as C. fetus positive controls and the Campylobacter hyointestinalis strain used as negative control. Uncoloured cells correspond to the field isolates. Strains with discordant phenotypic and molecular identification results have been marked in bold.
nd: not determined.
Cff; Camylobacter fetus subsp. fetus, Cfv; Camylobacter fetus subsp. venerealis, Cfvi; Camylobacter fetus subsp. venerealis bv. Intermedius, c.hyo hyo; Campylobacter hyointestinalis subsp. hyointestinalis
a, b H2S production was determined at 72h and 5 days.
c Phenotype results are based on the glycine tolerance test and H2S production after 5 days.
d PCR described by Abril et al. for Cfv and Cff differentiation (15).
eq-PCR described by van der Graaf et al. for Cfv and Cff differentiation (14).
f PCR described by Farace et al. for Cfv and Cfvi differentiation (16).
QUITAR CEPAS MARCELO MEADATA SI Y QUITAR COLUMA OBJETIVO

## Sheet: Table S3
	Table S3A: Assessment of the concordance between phenotypic and molecular (PCR) tests for C. fetus subspecies identification
	Molecular identification (subspecies level)		Phenotypic identification tests b
			Cfv	Cff	Kappa	CI
	PCR 1 and 2 a	Cfv	55	6	0.462	0.256-0.669
		Cff	0	3
	Cff; Camylobacter fetus subsp fetus, Cfv; Camylobacter fetus subsp. venerealis.
	a PCR described by Abril et al. for Cfv and Cff differentiation (15) and real-time PCR described by van der Graaf et al. for Cfv and Cff differentiation (14).
	b Results of phenotypic tests are based on glycine tolerance and H2S production after 5 days.
	Table S3B: Assessment of the concordance between phenotypic and molecular (PCR) tests for Cfv biovars identification
	Molecular identification (Cfv biovar level)		H2S production test at 72h				H2S production test at 5 days
			+	-	Kappa	CI	+	-	Kappa	CI
	PCR 3 a	310 bp (Cfv)	0	9	0.553	0.329-0778	0	9	0.881	0.631-1.000
		714 bp (Cfvi)	42	10			50	2
	Cfv; Camylobacter fetus subsp. venerealis, Cfvi; Camylobacter fetus subsp. venerealis bv. Intermedius.
	a PCR described by Farace et al. for Cfv and Cfvi differentiation (16). An amplicon of 310 bp corresponds to the deletion of the yckJ gene associated with the L-Cystine transporter, leading to an altered function resulting in no H2S production. In contrast, an amplicon of 714 bp indicates a complete and fully functional L-Cystine transporter.
	Table S3C: Assessment of the concordance between molecular (PCR) tests for C. fetus subspecies identification.
			PCR 1 a
			Cfv	Cff	Kappa	CI
	PCR 2 b	Cfv	61	0	1	0.755-1.000
		Cff	0	3
	Cff; Camylobacter fetus subsp fetus, Cfv; Camylobacter fetus subsp. venerealis.
	a PCR described by Abril et al. for Cfv and Cff differentiation (15).
	b Real-time PCR described by van der Graaf et al. for Cfv and Cff differentiation (14).

## Sheet: Table S4
Table S4: Identification of isolates recovered from bull preputial smegma with morphology and motility resembling Campylobacter used in this study.
					PCR-1 a			PCR-2 b
Sample	Laboratory	Country	Isolation Year	ID MALDI-TOF	nahE	ISC1	ID	nahE	ISC2	ID
SAL4	SALUVET	Spain	2015	C. fetus	+	+	Cfv	+	+	Cfv
SAL1	SALUVET	Spain	2015	C. fetus	+	+	Cfv	+	+	Cfv
SAL3	SALUVET	Spain	2015	C. fetus	+	+	Cfv	+	+	Cfv
SAL5	SALUVET	Spain	2015	C. fetus	+	+	Cfv	+	+	Cfv
SAL2	SALUVET	Spain	2015	C. fetus	+	-	Cff	+	-	Cff
SAL10	SALUVET	Spain	2015	A. butzleri	-	-	No C. fetus	-	-	No C. fetus
SAL9	SALUVET	Spain	2015	A. butzleri	-	-	No C. fetus	-	-	No C. fetus
SAL12	SALUVET	Spain	2015	A. cryaerophilus	-	-	No C. fetus	-	-	No C. fetus
SAL11	SALUVET	Spain	2015	A. cryaerophilus	-	-	No C. fetus	-	-	No C. fetus
SAL13	SALUVET	Spain	2015	A. cryaerophilus	-	-	No C. fetus	-	-	No C. fetus
SAL14	SALUVET	Spain	2015	A. cryaerophilus	-	-	No C. fetus	-	-	No C. fetus
SAL15	SALUVET	Spain	2015	C. hyointestinalis	-	-	No C. fetus	-	-	No C. fetus
SAL16	SALUVET	Spain	2015	C. hyointestinalis	-	-	No C. fetus	-	-	No C. fetus
SAL19	SALUVET	Spain	2015	C. sputorum	-	-	No C. fetus	-	-	No C. fetus
SAL23	SALUVET	Spain	2015	C. sputorum	-	-	No C. fetus	-	-	No C. fetus
SAL27	SALUVET	Spain	2015	C. sputorum	-	-	No C. fetus	-	-	No C. fetus
SAL33	SALUVET	Spain	2015	C. sputorum	-	-	No C. fetus	-	-	No C. fetus
SAL39	SALUVET	Spain	2015	C. sputorum	-	-	No C. fetus	-	-	No C. fetus
SAL40	SALUVET	Spain	2015	C. sputorum	-	-	No C. fetus	-	-	No C. fetus
SAL41	SALUVET	Spain	2015	C. sputorum	-	-	No C. fetus	-	-	No C. fetus
SAL42	SALUVET	Spain	2015	C. sputorum	-	-	No C. fetus	-	-	No C. fetus
SAL43	SALUVET	Spain	2015	C. sputorum	-	-	No C. fetus	-	-	No C. fetus
SAL44	SALUVET	Spain	2015	C. sputorum	-	-	No C. fetus	-	-	No C. fetus
SAL47	SALUVET	Spain	2015	C. sputorum	-	-	No C. fetus	-	-	No C. fetus
SAL53	SALUVET	Spain	2015	C. sputorum	-	-	No C. fetus	-	-	No C. fetus
SAL55	SALUVET	Spain	2015	C. sputorum	-	-	No C. fetus	-	-	No C. fetus
SAL66	SALUVET	Spain	2015	C. sputorum	-	-	No C. fetus	-	-	No C. fetus
SAL75	SALUVET	Spain	2015	C. sputorum	-	-	No C. fetus	-	-	No C. fetus
SAL17	SALUVET	Spain	2015	C. sputorum	-	-	No C. fetus	-	-	No C. fetus
SAL34	SALUVET	Spain	2015	C. sputorum	-	-	No C. fetus	-	-	No C. fetus
SAL37	SALUVET	Spain	2015	C. sputorum	-	-	No C. fetus	-	-	No C. fetus
SAL56	SALUVET	Spain	2015	C. sputorum	-	-	No C. fetus	-	-	No C. fetus
SAL57	SALUVET	Spain	2015	C. sputorum	-	-	No C. fetus	-	-	No C. fetus
SAL59	SALUVET	Spain	2015	C. sputorum	-	-	No C. fetus	-	-	No C. fetus
SAL61	SALUVET	Spain	2015	C. sputorum	-	-	No C. fetus	-	-	No C. fetus
SAL62	SALUVET	Spain	2015	C. sputorum	-	-	No C. fetus	-	-	No C. fetus
SAL64	SALUVET	Spain	2015	C. sputorum	-	-	No C. fetus	-	-	No C. fetus
SAL8	SALUVET	Spain	2015	C. sputorum	-	-	No C. fetus	-	-	No C. fetus
SAL18	SALUVET	Spain	2015	C. sputorum	-	-	No C. fetus	-	-	No C. fetus
SAL20	SALUVET	Spain	2015	C. sputorum	-	-	No C. fetus	-	-	No C. fetus
SAL21	SALUVET	Spain	2015	C. sputorum	-	-	No C. fetus	-	-	No C. fetus
SAL24	SALUVET	Spain	2015	C. sputorum	-	-	No C. fetus	-	-	No C. fetus
SAL25	SALUVET	Spain	2015	C. sputorum	-	-	No C. fetus	-	-	No C. fetus
SAL38	SALUVET	Spain	2015	C. sputorum	-	-	No C. fetus	-	-	No C. fetus
SAL45	SALUVET	Spain	2015	C. sputorum	-	-	No C. fetus	-	-	No C. fetus
SAL46	SALUVET	Spain	2015	C. sputorum	-	-	No C. fetus	-	-	No C. fetus
SAL48	SALUVET	Spain	2015	C. sputorum	-	-	No C. fetus	-	-	No C. fetus
SAL50	SALUVET	Spain	2015	C. sputorum	-	-	No C. fetus	-	-	No C. fetus
SAL6	SALUVET	Spain	2015	C. sputorum	-	-	No C. fetus	-	-	No C. fetus
SAL67	SALUVET	Spain	2015	C. sputorum	-	-	No C. fetus	-	-	No C. fetus
SAL68	SALUVET	Spain	2015	C. sputorum	-	-	No C. fetus	-	-	No C. fetus
SAL69	SALUVET	Spain	2015	C. sputorum	-	-	No C. fetus	-	-	No C. fetus
SAL70	SALUVET	Spain	2015	C. sputorum	-	-	No C. fetus	-	-	No C. fetus
SAL71	SALUVET	Spain	2015	C. sputorum	-	-	No C. fetus	-	-	No C. fetus
SAL72	SALUVET	Spain	2015	C. sputorum	-	-	No C. fetus	-	-	No C. fetus
SAL22	SALUVET	Spain	2015	C. sputorum	-	-	No C. fetus	-	-	No C. fetus
SAL26	SALUVET	Spain	2015	C. sputorum	-	-	No C. fetus	-	-	No C. fetus
SAL28	SALUVET	Spain	2015	C. sputorum	-	-	No C. fetus	-	-	No C. fetus
SAL29	SALUVET	Spain	2015	C. sputorum	-	-	No C. fetus	-	-	No C. fetus
SAL30	SALUVET	Spain	2015	C. sputorum	-	-	No C. fetus	-	-	No C. fetus
SAL31	SALUVET	Spain	2015	C. sputorum	-	-	No C. fetus	-	-	No C. fetus
SAL32	SALUVET	Spain	2015	C. sputorum	-	-	No C. fetus	-	-	No C. fetus
SAL35	SALUVET	Spain	2015	C. sputorum	-	-	No C. fetus	-	-	No C. fetus
SAL36	SALUVET	Spain	2015	C. sputorum	-	-	No C. fetus	-	-	No C. fetus
SAL51	SALUVET	Spain	2015	C. sputorum	-	-	No C. fetus	-	-	No C. fetus
SAL54	SALUVET	Spain	2015	C. sputorum	-	-	No C. fetus	-	-	No C. fetus
SAL58	SALUVET	Spain	2015	C. sputorum	-	-	No C. fetus	-	-	No C. fetus
SAL60	SALUVET	Spain	2015	C. sputorum	-	-	No C. fetus	-	-	No C. fetus
SAL63	SALUVET	Spain	2015	C. sputorum	-	-	No C. fetus	-	-	No C. fetus
SAL7	SALUVET	Spain	2015	C. sputorum	-	-	No C. fetus	-	-	No C. fetus
SAL49	SALUVET	Spain	2015	C. sputorum	-	-	No C. fetus	-	-	No C. fetus
SAL52	SALUVET	Spain	2015	C. sputorum	-	-	No C. fetus	-	-	No C. fetus
SAL65	SALUVET	Spain	2015	C. sputorum	-	-	No C. fetus	-	-	No C. fetus
SAL73	SALUVET	Spain	2015	C. sputorum	-	-	No C. fetus	-	-	No C. fetus
SAL74	SALUVET	Spain	2015	C. sputorum	-	-	No C. fetus	-	-	No C. fetus
a PCR described by Abril et al. for Cfv and Cff differentiation (15).
b q-PCR described by van der Graaf et al. for Cfv and Cff differentiation (14).

## Sheet: Table S5
Table S5: Metadata of Campylobacter spp. isolates used in this study
Sample	Laboratory	Previous ID	Country	Isolation year	Host	Sample source
Cff1	Utrecht University	C. fetus subsp. fetus	United Kingdom	2013	Bovine	Faeces
Cff2	Utrecht University	C. fetus subsp. fetus	United Kingdom	2013	Bovine	Faeces
Cfvi3	Utrecht University	C. fetus subsp. venerealis bv. intermedius	Argentina	NA	Bovine	Vaginal mucus
C. hyo hyo	Utrecht University	C. hyointestinalis	United States of America	NA	Pig	Intestine
Cff C0173	NEIKER	C. fetus subsp. fetus	Spain	2004	Bovine	Faeces
Cff C0075	NEIKER	C. fetus subsp. fetus	Spain	2004	Ovine	Faeces
Cff C0054	NEIKER	C. fetus subsp. fetus	Spain	2004	Ovine	Faeces
Cff C0048	NEIKER	C. fetus subsp. fetus	Spain	2004	Ovine	Faeces
Cff C0037	NEIKER	C. fetus subsp. fetus	Spain	2004	Bovine	Faeces
Cff C0024	NEIKER	C. fetus subsp. fetus	Spain	2004	Bovine	Faeces
Cff C0023	NEIKER	C. fetus subsp. fetus	Spain	2004	Ovine	Faeces
Cff C0011	NEIKER	C. fetus subsp. fetus	Spain	2004	Ovine	Faeces
Cff C0228	NEIKER	C. fetus subsp. fetus	Spain	2005	Bovine	Faeces
Cfv ATCC 25922	NEIKER	C. fetus subsp. venerealis	NA	NA	Bovine	Vaginal mucus
C1. 40	Laboratorio Central de Veterinaria	C. fetus	Spain	2010	Bovine	Preputial smegma
C1. 54	Laboratorio Central de Veterinaria	C. fetus	Spain	2010	Bovine	Preputial smegma
C1.92	Laboratorio Central de Veterinaria	C. fetus	Spain	2010	Bovine	Preputial smegma
C1. 30	Laboratorio Central de Veterinaria	C. fetus	Spain	2011	Bovine	Preputial smegma
C1. 49	Laboratorio Central de Veterinaria	C. fetus	Spain	2014	Bovine	Preputial smegma
C1. 41	Laboratorio Central de Veterinaria	C. fetus	Spain	2018	Bovine	Preputial smegma
C1. 43	Laboratorio Central de Veterinaria	C. fetus	Spain	2018	Bovine	Preputial smegma
C1. 69	Laboratorio Central de Veterinaria	C. fetus	Spain	2018	Bovine	Preputial smegma
C1. 56	SALUVET	C. fetus	Spain	2002	Bovine	Preputial smegma
C1.96	SALUVET	C. fetus	Spain	2002	Bovine	Preputial smegma
C3.17	SALUVET	C. fetus	Spain	2002	Bovine	Preputial smegma
C1. 55	SALUVET	C. fetus	Spain	2003	Bovine	Preputial smegma
C1. 65	SALUVET	C. fetus	Spain	2004	Bovine	Preputial smegma
C1. 67	SALUVET	C. fetus	Spain	2004	Bovine	Preputial smegma
C1. 73	SALUVET	C. fetus	Spain	2004	Bovine	Preputial smegma
C1. 75	SALUVET	C. fetus	Spain	2004	Bovine	Preputial smegma
C2.1	SALUVET	C. fetus	Spain	2004	Bovine	Preputial smegma
C2.14	SALUVET	C. fetus	Spain	2004	Bovine	Preputial smegma
C2.15	SALUVET	C. fetus	Spain	2004	Bovine	Preputial smegma
C2.17	SALUVET	C. fetus	Spain	2004	Bovine	Preputial smegma
C2.2	SALUVET	C. fetus	Spain	2004	Bovine	Preputial smegma
C2.21	SALUVET	C. fetus	Spain	2004	Bovine	Preputial smegma
C2.3	SALUVET	C. fetus	Spain	2004	Bovine	Preputial smegma
C2.7	SALUVET	C. fetus	Spain	2004	Bovine	Preputial smegma
C2.8	SALUVET	C. fetus	Spain	2004	Bovine	Preputial smegma
C3.15	SALUVET	C. fetus	Spain	2004	Bovine	Preputial smegma
C3.46	SALUVET	C. fetus	Spain	2004	Bovine	Preputial smegma
C3.5	SALUVET	C. fetus	Spain	2004	Bovine	Preputial smegma
C3.52	SALUVET	C. fetus	Spain	2004	Bovine	Preputial smegma
C3.62	SALUVET	C. fetus	Spain	2004	Bovine	Preputial smegma
C1. 76	SALUVET	C. fetus	Spain	2006	Bovine	Preputial smegma
C1. 84	SALUVET	C. fetus	Spain	2006	Bovine	Preputial smegma
C1. 85	SALUVET	C. fetus	Spain	2006	Bovine	Preputial smegma
C1. 87	SALUVET	C. fetus	Spain	2006	Bovine	Preputial smegma
C1. 88	SALUVET	C. fetus	Spain	2006	Bovine	Preputial smegma
C2.12	SALUVET	C. fetus	Spain	2006	Bovine	Preputial smegma
C2.36	SALUVET	C. fetus	Spain	2006	Bovine	Preputial smegma
C2.39	SALUVET	C. fetus	Spain	2006	Bovine	Preputial smegma
C2.6	SALUVET	C. fetus	Spain	2006	Bovine	Preputial smegma
C3.44	SALUVET	C. fetus	Spain	2006	Bovine	Preputial smegma
C3.49	SALUVET	C. fetus	Spain	2006	Bovine	Preputial smegma
C3.6	SALUVET	C. fetus	Spain	2006	Bovine	Preputial smegma
C3.63	SALUVET	C. fetus	Spain	2006	Bovine	Preputial smegma
C1. 59	SALUVET	C. fetus	Spain	2007	Bovine	Preputial smegma
C1. 70	SALUVET	C. fetus	Spain	2007	Bovine	Preputial smegma
C2.30	SALUVET	C. fetus	Spain	2007	Bovine	Preputial smegma
C2.31	SALUVET	C. fetus	Spain	2007	Bovine	Preputial smegma
C2.33	SALUVET	C. fetus	Spain	2007	Bovine	Preputial smegma
C2.35	SALUVET	C. fetus	Spain	2007	Bovine	Preputial smegma
C1. 60	SALUVET	C. fetus	Spain	2008	Bovine	Preputial smegma
C1.91	SALUVET	C. fetus	Spain	2008	Bovine	Preputial smegma
C2.22	SALUVET	C. fetus	Spain	2008	Bovine	Preputial smegma
C1. 58	SALUVET	C. fetus	Spain	2009	Bovine	Preputial smegma
C2.32	SALUVET	C. fetus	Spain	2009	Bovine	Preputial smegma
C2.37	SALUVET	C. fetus	Spain	2009	Bovine	Preputial smegma
C1. 24	SALUVET	C. fetus	Spain	2010	Bovine	Preputial smegma
C1. 32	SALUVET	C. fetus	Spain	2010	Bovine	Preputial smegma
SAL 1	SALUVET	C. fetus	Spain	2015	Bovine	Preputial smegma
SAL 2	SALUVET	C. fetus	Spain	2015	Bovine	Preputial smegma
SAL 3	SALUVET	C. fetus	Spain	2015	Bovine	Preputial smegma
SAL 4	SALUVET	C. fetus	Spain	2015	Bovine	Preputial smegma
SAL 5	SALUVET	C. fetus	Spain	2015	Bovine	Preputial smegma
C3.10	SALUVET	C. fetus	Spain	2016	Bovine	Preputial smegma
C3.4	SALUVET	C. fetus	Spain	2016	Bovine	Preputial smegma
NA; Not Available.
QUITAR CEPAS MARCELO MEADATA SI Y QUITAR COLUMA OBJETIVO

## Sheet: Table S6
	Table S6: NCBI accession data of the eight C. fetus isolates sequenced in this study.
	Genome name	Sample name	Bioproject accession	Biosample accession	SRR accession
	Cfvi005	C1.43	PRJNA1019261	SAMN37478094	SRR26131128
	Cfvi018	C3.4	PRJNA1019261	SAMN37478101	SRR26131120
	Cfvi021	C3.5	PRJNA1019261	SAMN37478103	SRR26131118
	Cfvi024	SAL3	PRJNA1019261	SAMN37478105	SRR26131116
	Cfvi026	C2.6	PRJNA1019261	SAMN37478107	SRR26131114
	Cfvi027	C3.10	PRJNA1019261	SAMN37478108	SRR26131112
	Cfvi028	C3.46	PRJNA1019261	SAMN37478109	SRR26131111
	Cfvi029	C3.52	PRJNA1019261	SAMN37478110	SRR26131110
